# Supplementary material for: Triple stable isotope analysis to estimate the diet of the Velvet Scoter (Melanitta fusca) in the Baltic Sea
Source: PeerJ. 2018 Jun 27;6:e5128. doi: 10.7717/peerj.5128 (PMC6026463; doi:10.7717/peerj.5128)
Supplement: Data S1 [file peerj-06-5128-s001.xlsx]

## Sheet: Velvet scoter SI
Stable isotope rations in bood samples of separate individuals of velvet scoter
δ34S, ‰	δ13C, ‰	δ15N, ‰
18.7518	-21.4586	11.7923
15.7937	-21.3356	11.3105
15.6706	-21.2206	11.0271
14.8559	-21.275	10.9373
16.7343	-21.5756	10.4187
15.0966	-21.171	13.0284
14.9187	-21.6082	12.1
16.4435	-21.4236	11.0467

## Sheet: Prey objects SI
Stable isotope rations in macrozoobenthos organisms as food sources for mixing models of velvet scoters
Species	δ34S, ‰	δ13C, ‰	δ15N, ‰	C/N	δ13Cuntreated, ‰
Cerastoderma glaucum	16.6975	-23.8892	5.1934	4.99455	-22.2646
Cerastoderma glaucum	17.322	-23.774	5.3003	4.73739	-22.404
Cerastoderma glaucum	18.3996	-23.601	5.4028	4.78936	-22.1795
Cerastoderma glaucum	17.0281	-23.5212	6.2551	5.47967	-21.4163
Cerastoderma glaucum	16.8068	-24.6356	6.0167	4.89239	-23.1121
Cerastoderma glaucum	17.1324	-23.9966	6.1576	5.05878	-22.3084
Cerastoderma glaucum	16.8942	-23.8162	5.1848	5.14122	-22.0464
Cerastoderma glaucum	17.0252	-23.2518	5.5636	5.20483	-21.419
Cerastoderma glaucum	16.8383	-24.8142	5.2059	4.83337	-23.3492
Cerastoderma glaucum	18.4659	-22.7776	5.8549	4.59006	-21.5534
Cerastoderma glaucum	18.3564	-22.5934	6.0345	4.97174	-20.9914
Cerastoderma glaucum	18.2201	-22.6306	5.9344	5.23766	-20.7653
Crangon crangon	13.1793	-20.3288	12.3632	3.3201	-20.3619
Crangon crangon	12.6778	-20.0036	12.6558	3.39949	-19.9581
Crangon crangon	12.9107	-20.1546	12.6996	3.39168	-20.1168
Crangon crangon	14.5691	-20.0642	12.3864	3.35047	-20.0672
Crangon crangon	14.6495	-20.0708	12.1583	3.39266	-20.0321
Crangon crangon	13.0148	-20.0846	12.3864	3.31353	-20.1242
Polychates	9.53957	-23.146	11.3637	4.2655	-22.2432
Polychates		-23.2074	11.1291	4.09301	-22.4753
Polychates		-23.6704	11.1807	4.3671	-22.667
Polychates		-22.4226	11.5108	4.48219	-21.3052
Polychates		-22.6818	11.6813	4.08979	-21.9529
Polychates		-22.7244	11.0964	4.6567	-21.4343
Polychates	10.5786	-23.4094	10.7183	4.43326	-22.3405
Polychates	11.8936	-23.3082	10.1266	3.9551	-22.7127
Polychates	10.7924	-23.426	10.1779	4.26173	-22.5269
Saduria entomon	15.4652	-21.8268	12.7062	6.45968	-18.7517
Saduria entomon	15.7463	-21.4058	13.2552	5.86386	-18.9206
Saduria entomon	16.3386	-21.1026	12.896	6.27306	-18.2123
Saduria entomon	14.4887	-21.342	13.6752	5.68947	-19.0294
Saduria entomon	14.3447	-21.4114	13.0664	5.6755	-19.1127
Saduria entomon	14.1571	-21.9154	13.0732	6.64311	-18.6587
Macoma balthica	10.4534	-23.0954	7.6437	4.77962	-21.6836
Macoma balthica	11.1323	-22.8426	7.9157	4.56869	-21.6396
Macoma balthica	10.7901	-22.762	7.9865	4.61829	-21.5099
Macoma balthica	10.4887	-22.808	7.5484	4.80301	-21.373
Macoma balthica	10.7066	-22.7618	7.7162	4.83493	-21.2952
Macoma balthica	10.8269	-22.8232	7.7176	4.92189	-21.2705
Mya arenaria		-22.85	6.4183	4.25567	-21.9569
Mya arenaria		-22.8132	6.4417	4.22886	-21.9466
Mya arenaria	15.7505	-22.7532	6.4323	4.26069	-21.8551
Mya arenaria	16.4981	-22.246	6.5525	4.193	-21.4149
Mya arenaria	17.3123	-22.174	7.0821	3.87399	-21.6587
Mya arenaria	16.9617	-22.869	6.7532	4.20174	-22.0293
Mya arenaria		-22.658	6.3293	4.15182	-21.8677
Mya arenaria		-22.6756	6.7802	4.01093	-22.0248
Mya arenaria	16.5953	-22.616	6.5734	4.07007	-21.9066

## Sheet: Gut content analysis
Years	Wet weighs of prey items in gizzard and esophagus of velvet scoters, g
	Cerastoderma glaucum	Mya arenaria	Macoma balthica	Hydrobia ulvae	Rangia cuneata	Unidentified molluscs	Saduria entomon	Ammodytes tobianus	Crangon crangon	Sand
2012	1.18	0.02	0						0	0
2012	2.8	0.471	8.39						0	0
2012	2.43	3.63	2.34						0	0.45
2012	1.83	3.75	0.02						0	0.09
2012	2.87	0.05	0.06						0	0
2012	1.65	2.75	0.98						0	0.2
2012	9.14	0.32	5.11						0	0
2012	3.84	6.62	6.08						0	0
2012	0.01	1.9	1.51						0.45	0
2012	2.24	0.0597	1.39						0	0.17
2012	0	0.25	2.05						0	0
2012	2.74	0.48	0.07						0	0.38
2012	9.43	0.28	0.15						0	0.11
2012	0.12	0.87	0.67						0	0.05
2012	0.92	6.07	3.44						0	0.01
2012	4.86	0.24	0.048						0	0
2012	3.38	0.65	5.55						0	0
2012	2.86	0.78	1.63						0	0
2012	5.98	0.53	4.39						0	0
2012	1.85	0.28	0.23						0	0
2012	0.38	0.47	0.11						0	0
2012	3.27	0.53	0.04						0	0.27
2012	0	0.85	0						0	0
2012	3.67	0	0						0	0.12
2012	3.54	0.26	3.4						0	0.13
2012	2.45	0.2	0						0	0
2012	4.68	0.4	0.06						0	0
2012	4.5	2.93	0.83						0	0
2012	1.41	0.11	0.03						0	0.38
2012	1.92	0.01	0.85						0	0
2012	0	15.67	2.03						0	0
2012	0	0	0						0	0.22
2012	0	0	0						0	1.86
2012	0	0	0						0	1.57
2012	0	0	0						0	0.8
2015/2016	1.318	3.6015	2.101			4.8118
2015/2016	1.7024	0.6976	3.4572			13.9043				0.1603
2015/2016	0.3646					11.1843
2015/2016	1.7338		0.4365			18.2042				0.0612
2015/2016	0.0119					0				0.9599
2015/2016	0.0555					3.3167				3.801
2015/2016	0.1318					5.2011				0.4011
2015/2016	0.3172					2.9897	0.3274			1.5333
2015/2016	0.042					4.6988	4.2506			0.493
2015/2016	0.0981					10.8409	0.064
2015/2016	0.0506					6.1601				1.2694
2015/2016	0.2751					2.7042	4.1698			5.0112
2015/2016						0.6156	30.9118	0.0187		0.028
2015/2016	0.0384					1.9625	31.0524			0.0713
2015/2016	0.1607					2.3459				1.7995
2015/2016	14.6388					2.888	18.243
2015/2016	0.082					3.26	2.476
2015/2016	0.328	0.023	0.802			14.488	2.74			0.205
2015/2016	0.3274	0.2318				6.0353	7.5512
2015/2016	0.019					3.754	5.14		0.343	0.553
2015/2016	0.079					3.512	20.298
2015/2016						0.577	14.806
2015/2016	0.46					11.171	3.765			4.072
2015/2016	0.524					17.933	1.809			0.18
2015/2016	0.1174					4.897	1.54			0.324
2015/2016	2.962					1.2475	9.635
2015/2016	4.8007	1.494	0.7544	0.0044	0.0032	15.3959
2015/2016						20.8024
2015/2016	0.33					0	2.894			0.069
2015/2016	0.234					3.475	3,341)			0.578
2015/2016	0.044					4.094	1.643			0.02
2015/2016						8.737	6.4
2015/2016	0.12					0		2.236		0.544
2015/2016	0.186					9.061	3.693			0.136
2015/2016	0.053					3.643	0.522			0.247
2015/2016						8.988	1.893			0.586
